# Supplementary material for: Climate Change Projected Effects on Hamatocaulis vernicosus Occurrence in Romania
Source: Plants (Basel). 2025 Oct 31;14(21):3354. doi: 10.3390/plants14213354 (PMC12609563; doi:10.3390/plants14213354)
Supplement: Supplementary file 1 [file plants-14-03354-s001.zip › Table S1. plants-3861144-supplementary2.xlsx]

## Sheet: Hamatocaulis_vernicosus_RO
Nrt. Crt	Specia	Masiv	Localiatate	Coord N	Coord E	Coordonate	Altitudine	Sursa	Anul	Data	Det.	Loc	Loc	LocN	Conf	Mp
1	Hamatocaulis vernicosus	Județul Maramureș	Mlaștina Budești	47.698	23.9156	47.697980°N, 23.915594°E	802	Jakab 1999				1	1
2	Hamatocaulis vernicosus	Munții Rodnei	SCI	47.5795	24.7935	47.579470°N, 24.793545°E	1656	BD				1	1
3	Hamatocaulis vernicosus	Muntele Rarău	Codrul Secular Slătioara	47.4436	25.6112	47.443631°N, 25.611172°E	1369	274 - Papp C. 1928; 447 - Stefureac 1941; 522 - Stefureac & Pascal 1981				1	1
4	Hamatocaulis vernicosus	Muntele Rarău	Plaiul Todirescu	47.4419	25.6106	47.441857°N, 25.610571°E	1367	521 - Stefureac & Raclaru 1979; 522 - Stefureac & Pascal 1981; 327 - Papp 1969, 412 - Raclaru 1972; 522 - Stefureac & Pascal 1981				1	1
5	Hamatocaulis vernicosus	Muntele Rarău	pârâul Chirilu	47.4517	25.5662	47.451734°N, 25.566213°E	1538	274 - Papp C. 1928; 299; 522 - Stefureac & Pascal 1981				1	1
6	Hamatocaulis vernicosus	Județul Bistrița-Năsăud	Valea Sâlhoasa Gradinița	47.3386	25.068	47.338566°N, 25.067972°E	899	399 - Pop E. 1960; 522 - Stefureac & Pascal 1981				1	1
7	Hamatocaulis vernicosus	Județul Suceava	Tinovul Coșna	47.3676	25.1363	47.367618°N, 25.136288°E	875	399 - Pop E. 1960, 465, 479; 522 - Stefureac & Pascal 1981				1	1
8	Hamatocaulis vernicosus	Județul Suceava	Tinovul Poiana Stampei	47.2966	25.1177	47.296604°N, 25.117654°E	917	476 - Ștefureac 1975; 522 - Stefaureac & Pascal 1981				1	1
9	Hamatocaulis vernicosus	Județul Suceava	Lucina	47.6476	25.195	47.647607°N, 25.195043°E	1161	399 - Pop E. 1960; 403 - Pop E., Boşcaiu & Rădulescu D. 1973; 522 - Stefureac & Pascal 1981				1	1
10	Hamatocaulis vernicosus	Județul Suceava	pârâul Camionca – Lucina	47.6732	25.1661	47.673164°N, 25.166057°E	1226	Ștefureac 1956; 25, 246, 249; 522 - Stefaureac & Pascal 1981				1	1
11	Hamatocaulis vernicosus	Județul Harghita	Mlaștina Drăgoiasa	47.1472	25.4236	47.147186°N, 25.423551°E	1064	Ștefureac 1962; 472, 479, 481, 512, 513; 522 - Stefureac & Pascal 1981				1	1
12	Hamatocaulis vernicosus	Județul Suceava	Valea Stânii	47.5794	25.2314	47.579412°N 25.231438°E	1107	55 - Diaconeasa & Ştefureac 1971; 522 - Stefureac & Pascal 1981				1	1
13	Hamatocaulis vernicosus	Munții Călimani	Mlaștinile de la Răchitișul Mare de Sus	47.093	25.2633	47.093039°N, 25.263275°E	1709	37 - Coldea 1973; 522 - Stefureac & Pascal 1981				1	1
14	Hamatocaulis vernicosus	Județul Suceava	Mlaștina Cristișor	47.1294	25.5982	47.129371°N, 25.598227°E	808	164 - Lungu 1973; 522 - Stefureac & Pascal 1981				1	1
15	Hamatocaulis vernicosus	Județul Harghita	Depresiunea Giurgeului, Bazinul Ciuc, Mlaștina Pietroasa (Joseni), Bazinul Gheorghieni	46.7365	25.4352	46.736454°N 25.435240°E	721	399 - Pop E. 1960				1	1
16	Hamatocaulis vernicosus	Județul Harghita	Tușnadu Nou, Varsavesz, wetland between the railway and Olt river	46.1997	25.8908	46.199667°N, 25.890806°E	639	Papp B. et al. 2015				1	1
17	Hamatocaulis vernicosus	Județul Harghita	Tușnadu Nou	46.1995	25.89	46.199500°N, 25.890028°E	640	GBIF							1
18	Hamatocaulis vernicosus	Județul Harghita	Sânsimion, Felso Honcsok wetland	46.2574	25.8547	46.257361°N, 25.854694°E	638	GBIF 2013; Papp B. et al. 2015				1	1
19	Hamatocaulis vernicosus	Județul Harghita	Sânsimion	46.2561	25.8566	46.256110°N, 25.856640°E	646	GBIF							1
20	Hamatocaulis vernicosus	Județul Harghita	Vrabia	46.2561	25.8901	46.216140°N, 25.890140°E	641	GBIF				1	1
21	Hamatocaulis vernicosus	Județul Harghita	Szökő Peatbog	46.4484	25.5939	46.448378°N, 25.593900°E	1609	(PÓCS et al. (1957) és PÓCS (1958) (Jakab et al 2007)				1	1
22	Hamatocaulis vernicosus	Județul Covasna	Comandău	45.7659	26.2524	45.765944°N, 26.252355°E	1018	44 - Danciu & Kovacs 1979				1	1
23	Hamatocaulis vernicosus	Județul Brasov	Mlaștina Hărman	45.7177	25.6691	45.717676°N, 25.669150°E	518	Boros & Vajda 1967; Stefureac 1979				1	1
24	Hamatocaulis vernicosus	Muntele Penteleu	SCI	45.6129	26.4276	45.612858°N, 26.427634°E	1506	BD				1	1
25	Hamatocaulis vernicosus	Muntele Siriu	Versantul vestic al Mălâiei	45.4987	26.1257	45.498684°N, 26.125680°E	1496	Dihoru 1975				1	1
26	Hamatocaulis vernicosus	Muntele Siriu	Lacul Sec Peatbog	45.5122	26.1368	45.512195°N, 26.136836°E	1462	Date de teren	2021	2021-10-07	Ștefănuț S.	1		1
27	Hamatocaulis vernicosus	Județul Prahova	Bâlbâitoarea Peatbog	45.3891	26.1049	45.389149°N, 26.104854°E	861	BD				1	1
28	Hamatocaulis vernicosus	Munții Bucegi	Valea Dorului, Nucet Mountain	45.3566	25.463	45.356608°N, 25.462988°E	1779	Ștefureac 1972			Ștefureac T.	1	1
29	Hamatocaulis vernicosus	Munții Bucegi	Valea Dorului, Blana Mountains	45.3642	25.4659	45.364237°N, 25.465887°E	1783	Ștefureac 1972			Ștefureac T.	1	1
30	Hamatocaulis vernicosus	Munții Bucegi	Valea Dorului, Lăptici Mountain	45.3692	25.4681	45.369176°N, 25.468112°E	1794	Ștefureac 1972			Ștefureac T.	1	1
31	Hamatocaulis vernicosus	Munții Bucegi	Nucet Mountain, Dorului Valley	45.3562	25.4631	45.356247°N, 25.463090°E	1780	Date de teren	2025	2025-06-12	Ștefănuț S.				1
32	Hamatocaulis vernicosus	Munții Bucegi	Horoaba Valley	45.3907	25.4337	45.390722°N, 25.433694°E	1521	Date de teren	2008		Ștefănuț S.	1	1
33	Hamatocaulis vernicosus	Munții Bucegi	Horoaba Valley	45.3907	25.4337	45.390722°N, 25.433694°E	1521	Date de teren	2011	2011-07-11	Ștefănuț S.				1
34	Hamatocaulis vernicosus	Munții Bucegi	Horoaba Valley	45.3907	25.4337	45.390722°N, 25.433694°E	1521	Date de teren	2016	2016-08-10	Ștefănuț S.				1
35	Hamatocaulis vernicosus	Munții Bucegi	Horoaba Valley	45.3907	25.4337	45.390722°N, 25.433694°E	1521	Sabovljević et al. 2023	2022	2022-09-06	Ștefănuț S.				1
36	Hamatocaulis vernicosus	Munții Bucegi	Lăptici Peatbog	45.3718	25.4363	45.371806°N, 25.436306°E	1468	Sabovljević et al. 2023	2022	2022-09-06	Ștefănuț S.	1	1
37	Hamatocaulis vernicosus	Munții Bucegi	Lăptici Peatbog	45.3718	25.4363	45.371806°N, 25.436306°E	1468	Sabovljević et al. 2023	2025	2025-06-12	Ștefănuț S.				1
38	Hamatocaulis vernicosus	Munții Bucegi	Lăptici II Peatbog, Scândurilor Valley	45.3734	25.4376	45.373407°N, 25.437636°E	1476	Date de teren	2010	2010-05-10	Ștefănuț S.	1		1
39	Hamatocaulis vernicosus	Munții Bucegi	Lăptici II Peatbog, Scândurilor Valley	45.3734	25.4376	45.373407°N, 25.437636°E	1476	Date de teren	2016	2016-08-10	Ștefănuț S.				1
40	Hamatocaulis vernicosus	Munții Bucegi	Lăptici IIb Peatbog, Scândurilor Valley	45.3737	25.4378	45.373653°N 25.437814°E	1476	Date de teren	2025	2025-06-12	Ștefănuț S.				1
41	Hamatocaulis vernicosus	Munții Leaota	Valea Vaca	45.2542	25.3415	45.254205°N, 25.341487°E	900	Papp C. & Diaconescu 1968				1	1
42	Hamatocaulis vernicosus	Munții Făgăraş	Valea Doamnei	45.6056	24.5994	45.605640°N, 24.599414°E	1866	Papp 1940				1	1
43	Hamatocaulis vernicosus	Munții Făgăraş	Circul glaciar Bâlea	45.607	24.6172	45.607034°N, 24.617185°E	1925	Diaconeasa 1968				1	1
44	Hamatocaulis vernicosus	Munții Făgăraş	Circul glaciar Bâlea, mlaștina de sub cabană	45.607	24.6172	45.607034°N, 24.617185°E	1925	Date de teren	2016	2016-08-04	Ștefănuț S.				1
45	Hamatocaulis vernicosus	Munții Făgăraş	Circul glaciar Bâlea, mlaștina de sub cabană	45.607	24.6172	45.607034°N, 24.617185°E	1925	Date de teren	2024	2024-11-07	Ștefănuț S.				1
46	Hamatocaulis vernicosus	Munții Făgăraş	Circul glaciar Sărata	45.592	24.5411	45.591982°N, 24.541055°E	1750	Diaconeasa 1969				1	1
47	Hamatocaulis vernicosus	Munții Făgăraş	Circul glaciar Capra	45.5994	24.6284	45.599414°N, 24.628372°E	2234	Diaconeasa 1970				1	1
48	Hamatocaulis vernicosus	Munții Făgăraş	Circul glaciar Capra	45.5994	24.6284	45.599414°N, 24.628372°E	2234	Date de teren	2017	2017-08-25	Ștefănuț S.				1
49	Hamatocaulis vernicosus	Munții Făgăraş	Circul glaciar Puha I	45.5884	24.5077	45.588386°N, 24.507727°E	2015	Diaconeasa 1972				1	1
50	Hamatocaulis vernicosus	Munții Făgăraş	Circul glaciar Puha II	45.5923	24.5081	45.592308°N, 24.508082°E	1882	Diaconeasa 1972				1	1
51	Hamatocaulis vernicosus	Munții Făgăraş	Circul glaciar Ucea-Corabia	45.6102	24.7051	45.610161°N, 24.705071°E	1856	Diaconeasa 1973				1	1
52	Hamatocaulis vernicosus	Sibiu County	Mlaca Tătarilor Peatbog	45.7152	24.6498	45.715197°N, 24.649820°E	540	Date de teren	2016	2016-09-29	det. Ștefănuț S.	1		1
53	Hamatocaulis vernicosus	Sibiu County	Mlaca Tătarilor Peatbog	45.7151	24.6501	45.715140°N, 24.650140°E	540	GBIF	2018	2018-08-05	det. Hájková, P.				1
54	Hamatocaulis vernicosus	Parâng Mountains	Mlaștina Câlcescu	45.3522	23.6128	45.352165°N, 23.612825°E	1929	Ștefureac 1969; Sabovljević et al. 2023				1	1
55	Hamatocaulis vernicosus	Sureanu Mountains	Luncile Prigoanei	45.5861	23.5717	45.586110°N, 23.571670°E	1390	GBIF; Plan de Management - ROSAC0085 - Frumoasa				1	1
56	Hamatocaulis vernicosus	Lotru Mountains	Larga Mânețanilor	45.4817	23.6919	45.481690°N, 23.691920°E	1702	GBIF; Plan de Management - ROSAC0085 - Frumoasa				1	1
57	Hamatocaulis vernicosus	Lotru Mountains	Larga Mânețanilor	45.482	23.6931	45.482000°N, 23.693140°E	1708	GBIF; Plan de Management - ROSAC0085 - Frumoasa					1
58	Hamatocaulis vernicosus	Lotru Mountains	Tampa	45.4562	23.6475	45.456190°N, 23.647530°E	1783	GBIF; Plan de Management - ROSAC0085 - Frumoasa				1	1
59	Hamatocaulis vernicosus	Lotru Mountains	Tampa	45.4559	23.6475	45.455920°N, 23.647530°E	1781	GBIF; Plan de Management - ROSAC0085 - Frumoasa					1
60	Hamatocaulis vernicosus	Lotru Mountains	Bahnele de la Tărtărău	45.5081	23.6504	45.508110°N, 23.650360°E	1340	GBIF; Plan de Management - ROSAC0085 - Frumoasa				1	1
61	Hamatocaulis vernicosus	Cindrel Mountains	Frumoasa	45.5109	23.6602	45.510890°N, 23.660170°E	1333	GBIF; Plan de Management - ROSAC0085 - Frumoasa				1	1
62	Hamatocaulis vernicosus	Cindrel Mountains	Frumoasa	45.5107	23.66	45.510720°N, 23.660030°E	1328	GBIF; Plan de Management - ROSAC0085 - Frumoasa					1
63	Hamatocaulis vernicosus	Retezat Mountains	spre Tăul Judele	45.3508	22.8472	45.350830°N, 22.847239°E	2120	263 - Pall 1964				1	1
64	Hamatocaulis vernicosus	Județul Cluj	Călățele	46.691	23.0376	46.690986°N, 23.037618°E	1079	399 - Pop E. 1960				1	1
65	Hamatocaulis vernicosus	Muntele Vlădeasa	Vârfuraș	46.7357	22.7678	46.735731°N, 22.767808°E	1621	424 - Resmerita 1970, p.43				1	1
66	Hamatocaulis vernicosus	Muntele Vlădeasa	Micău	46.7051	22.782	46.705058°N, 22.781979°E	1577	424 - Resmerita 1970, p.43				1	1
67	Hamatocaulis vernicosus	Muntele Vlădeasa	Rogojel	46.7892	22.8412	46.789213°N, 22.841211°E	1004	424 - Resmerita 1970, p.43				1	1
68	Hamatocaulis vernicosus	Județul Maramureș	Fântâna Stanchi	47.6647	24.8775	47.664750°N, 24.877470°E	1687	GBIF				1	1
69	Hamatocaulis vernicosus	Județul Suceava	Botuș	47.5739	25.3495	47.573890°N, 25.349530°E	802	GBIF				1	1
70	Hamatocaulis vernicosus	Județul Cluj	Beliș - Dâmbu Negru	46.6954	23.0374	46.695353°N 23.037403°E	1087	GBIF				1	1
71	Hamatocaulis vernicosus	Județul Cluj	Mlaștina deasupra Lacului Fântânele	46.669	22.9659	46.668952°N 22.965863°E	1176	Sass-Gyarmati et al. 2025				1	1
72	Hamatocaulis vernicosus	Județul Bihor	Padiș, in Sphagnum peatbog	46.669	22.9659	46.668952°N, 22.965863°E	1238	Páll 1963				1	1
73	Hamatocaulis vernicosus	Munții Făgăraş	Lacul Zârna	45.5894	24.861	45.589408°N, 24.861041°E	2058	Date de teren	2019	2019-07-24	det. Ștefănuț S.	1		1
74	Hamatocaulis vernicosus	Munții Iezer-Păpușa	Circul glaciar Iezer	45.462	24.9615	45.461964°N, 24.961486°E	2130	Date de teren	2024	2024-08-08	det. Ștefănuț S.	1		1
											Total	58	56	5	13

## Sheet: Hamatocaulis_vernicosus_incert
Nrt. Crt	Specia	Masiv	Localiatate	Coord N	Coord E	Coordonate	Altitudine	Sursa	Anul	Data	Det.	Loc	LocN	Conf	Mp
1	Hamatocaulis vernicosus	Munții Țibleșului	Valea Mesteacănului					241 - Mohan 1988				1	incert
2	Hamatocaulis vernicosus	Munții Țibleșului	Valea Țibleșului					241 - Mohan 1988				1	incert
											Total	2	0	0
